# Supplementary material for: Biopotentials of Collagen Scaffold Impregnated with Plant-Cell-Derived Epidermal Growth Factor in Defective Bone Healing
Source: Materials (Basel). 2023 Apr 24;16(9):3335. doi: 10.3390/ma16093335 (PMC10179640; doi:10.3390/ma16093335)
Supplement: Supplementary file 1 [file materials-16-03335-s001.zip]

Archive with 2 entries (1 files):
- materials-2330665-supplementary/
- materials-2330665-supplementary/materials-2330665-supplementary.pdf
